# Supplementary material for: Accounting for non-stationarity in epidemiology by embedding time-varying parameters in stochastic models
Source: PLoS Comput Biol. 2018 Aug 15;14(8):e1006211. doi: 10.1371/journal.pcbi.1006211 (PMC6110518; doi:10.1371/journal.pcbi.1006211)
Supplement: S1 Code — (ZIP) [file pcbi.1006211.s001.zip]

Archive with 129 entries (96 files):
- TimeVariableParameters_Code/
- TimeVariableParameters_Code/.Rhistory
- TimeVariableParameters_Code/.DS_Store
- __MACOSX/
- __MACOSX/TimeVariableParameters_Code/
- __MACOSX/TimeVariableParameters_Code/._.DS_Store
- TimeVariableParameters_Code/SIRS_Toy/
- TimeVariableParameters_Code/SIRS_Toy/.Rhistory
- TimeVariableParameters_Code/SIRS_Toy/.DS_Store
- __MACOSX/TimeVariableParameters_Code/SIRS_Toy/
- __MACOSX/TimeVariableParameters_Code/SIRS_Toy/._.DS_Store
- TimeVariableParameters_Code/SIRS_Toy/Running_ssm.R
- __MACOSX/TimeVariableParameters_Code/SIRS_Toy/._Running_ssm.R
- TimeVariableParameters_Code/SIRS_Toy/Readme
- __MACOSX/TimeVariableParameters_Code/SIRS_Toy/._Readme
- TimeVariableParameters_Code/SIRS_Toy/ssm_SIRS/
- TimeVariableParameters_Code/SIRS_Toy/ssm_SIRS/pmcmc/
- TimeVariableParameters_Code/SIRS_Toy/ssm_SIRS/.DS_Store
- __MACOSX/TimeVariableParameters_Code/SIRS_Toy/ssm_SIRS/
- __MACOSX/TimeVariableParameters_Code/SIRS_Toy/ssm_SIRS/._.DS_Store
- TimeVariableParameters_Code/SIRS_Toy/ssm_SIRS/priors/
- TimeVariableParameters_Code/SIRS_Toy/ssm_SIRS/priors/vol.json
- TimeVariableParameters_Code/SIRS_Toy/ssm_SIRS/priors/d_life.json
- TimeVariableParameters_Code/SIRS_Toy/ssm_SIRS/priors/beta.json
- TimeVariableParameters_Code/SIRS_Toy/ssm_SIRS/priors/S.json
- TimeVariableParameters_Code/SIRS_Toy/ssm_SIRS/priors/I.json
- __MACOSX/TimeVariableParameters_Code/SIRS_Toy/ssm_SIRS/priors/
- __MACOSX/TimeVariableParameters_Code/SIRS_Toy/ssm_SIRS/priors/._I.json
- TimeVariableParameters_Code/SIRS_Toy/ssm_SIRS/priors/d_infection.json
- TimeVariableParameters_Code/SIRS_Toy/ssm_SIRS/priors/N.json
- TimeVariableParameters_Code/SIRS_Toy/ssm_SIRS/priors/d_immune.json
- TimeVariableParameters_Code/SIRS_Toy/ssm_SIRS/priors/rho.json
- __MACOSX/TimeVariableParameters_Code/SIRS_Toy/ssm_SIRS/priors/._rho.json
- TimeVariableParameters_Code/SIRS_Toy/ssm_SIRS/theta_pmcmc_0.json
- __MACOSX/TimeVariableParameters_Code/SIRS_Toy/ssm_SIRS/._theta_pmcmc_0.json
- TimeVariableParameters_Code/SIRS_Toy/ssm_SIRS/theta_kmcmc_0.json
- TimeVariableParameters_Code/SIRS_Toy/ssm_SIRS/theta_ksimplex.json
- __MACOSX/TimeVariableParameters_Code/SIRS_Toy/ssm_SIRS/._theta_ksimplex.json
- TimeVariableParameters_Code/SIRS_Toy/ssm_SIRS/theta.json
- TimeVariableParameters_Code/SIRS_Toy/ssm_SIRS/ssm.json
- TimeVariableParameters_Code/SIRS_Toy/ssm_SIRS/theta_map_ksimplex.json
- __MACOSX/TimeVariableParameters_Code/SIRS_Toy/ssm_SIRS/._theta_map_ksimplex.json
- TimeVariableParameters_Code/SIRS_Toy/ssm_SIRS/data/
- TimeVariableParameters_Code/SIRS_Toy/ssm_SIRS/data/data.csv
- TimeVariableParameters_Code/SIRS_Toy/ssm_SIRS/kmcmc/
- TimeVariableParameters_Code/SIRS_Toy/ssm_SIRS/kmcmc/.DS_Store
- __MACOSX/TimeVariableParameters_Code/SIRS_Toy/ssm_SIRS/kmcmc/
- __MACOSX/TimeVariableParameters_Code/SIRS_Toy/ssm_SIRS/kmcmc/._.DS_Store
- TimeVariableParameters_Code/SEIR_Dengue/
- TimeVariableParameters_Code/SEIR_Dengue/.Rhistory
- TimeVariableParameters_Code/SEIR_Dengue/ssm_Dengue/
- TimeVariableParameters_Code/SEIR_Dengue/ssm_Dengue/pmcmc/
- TimeVariableParameters_Code/SEIR_Dengue/ssm_Dengue/.DS_Store
- __MACOSX/TimeVariableParameters_Code/SEIR_Dengue/
- __MACOSX/TimeVariableParameters_Code/SEIR_Dengue/ssm_Dengue/
- __MACOSX/TimeVariableParameters_Code/SEIR_Dengue/ssm_Dengue/._.DS_Store
- TimeVariableParameters_Code/SEIR_Dengue/ssm_Dengue/priors/
- TimeVariableParameters_Code/SEIR_Dengue/ssm_Dengue/priors/disp.json
- __MACOSX/TimeVariableParameters_Code/SEIR_Dengue/ssm_Dengue/priors/
- __MACOSX/TimeVariableParameters_Code/SEIR_Dengue/ssm_Dengue/priors/._disp.json
- TimeVariableParameters_Code/SEIR_Dengue/ssm_Dengue/priors/pr_sigma.json
- TimeVariableParameters_Code/SEIR_Dengue/ssm_Dengue/priors/vol.json
- TimeVariableParameters_Code/SEIR_Dengue/ssm_Dengue/priors/rep_ndss.json
- __MACOSX/TimeVariableParameters_Code/SEIR_Dengue/ssm_Dengue/priors/._rep_ndss.json
- TimeVariableParameters_Code/SEIR_Dengue/ssm_Dengue/priors/beta.json
- TimeVariableParameters_Code/SEIR_Dengue/ssm_Dengue/priors/pr_gamma.json
- TimeVariableParameters_Code/SEIR_Dengue/ssm_Dengue/priors/pr_E.json
- TimeVariableParameters_Code/SEIR_Dengue/ssm_Dengue/priors/mu.json
- TimeVariableParameters_Code/SEIR_Dengue/ssm_Dengue/priors/i.json
- TimeVariableParameters_Code/SEIR_Dengue/ssm_Dengue/priors/pr_S.json
- TimeVariableParameters_Code/SEIR_Dengue/ssm_Dengue/theta_pmcmc_0.json
- TimeVariableParameters_Code/SEIR_Dengue/ssm_Dengue/theta_kmcmc_0.json
- TimeVariableParameters_Code/SEIR_Dengue/ssm_Dengue/theta_ksimplex.json
- TimeVariableParameters_Code/SEIR_Dengue/ssm_Dengue/theta.json
- TimeVariableParameters_Code/SEIR_Dengue/ssm_Dengue/ssm.json
- TimeVariableParameters_Code/SEIR_Dengue/ssm_Dengue/data/
- TimeVariableParameters_Code/SEIR_Dengue/ssm_Dengue/data/data.csv
- TimeVariableParameters_Code/SEIR_Dengue/ssm_Dengue/data/population.csv
- TimeVariableParameters_Code/SEIR_Dengue/ssm_Dengue/kmcmc/
- TimeVariableParameters_Code/SEIR_Dengue/ssm_Dengue/kmcmc/.DS_Store
- __MACOSX/TimeVariableParameters_Code/SEIR_Dengue/ssm_Dengue/kmcmc/
- __MACOSX/TimeVariableParameters_Code/SEIR_Dengue/ssm_Dengue/kmcmc/._.DS_Store
- TimeVariableParameters_Code/SEIR_Dengue/.DS_Store
- __MACOSX/TimeVariableParameters_Code/SEIR_Dengue/._.DS_Store
- TimeVariableParameters_Code/SEIR_Dengue/Running_ssm.R
- TimeVariableParameters_Code/SEIR_Dengue/Readme
- __MACOSX/TimeVariableParameters_Code/SEIR_Dengue/._Readme
- TimeVariableParameters_Code/SIRS_Flu/
- TimeVariableParameters_Code/SIRS_Flu/.Rhistory
- TimeVariableParameters_Code/SIRS_Flu/.DS_Store
- __MACOSX/TimeVariableParameters_Code/SIRS_Flu/
- __MACOSX/TimeVariableParameters_Code/SIRS_Flu/._.DS_Store
- TimeVariableParameters_Code/SIRS_Flu/Running_ssm.R
- TimeVariableParameters_Code/SIRS_Flu/Readme
- __MACOSX/TimeVariableParameters_Code/SIRS_Flu/._Readme
- TimeVariableParameters_Code/SIRS_Flu/ssm_Flu/
- TimeVariableParameters_Code/SIRS_Flu/ssm_Flu/pmcmc/
- TimeVariableParameters_Code/SIRS_Flu/ssm_Flu/.DS_Store
- __MACOSX/TimeVariableParameters_Code/SIRS_Flu/ssm_Flu/
- __MACOSX/TimeVariableParameters_Code/SIRS_Flu/ssm_Flu/._.DS_Store
- TimeVariableParameters_Code/SIRS_Flu/ssm_Flu/priors/
- TimeVariableParameters_Code/SIRS_Flu/ssm_Flu/priors/vol.json
- __MACOSX/TimeVariableParameters_Code/SIRS_Flu/ssm_Flu/priors/
- __MACOSX/TimeVariableParameters_Code/SIRS_Flu/ssm_Flu/priors/._vol.json
- TimeVariableParameters_Code/SIRS_Flu/ssm_Flu/priors/d_life.json
- TimeVariableParameters_Code/SIRS_Flu/ssm_Flu/priors/beta.json
- TimeVariableParameters_Code/SIRS_Flu/ssm_Flu/priors/pr_I.json
- TimeVariableParameters_Code/SIRS_Flu/ssm_Flu/priors/i.json
- TimeVariableParameters_Code/SIRS_Flu/ssm_Flu/priors/pr_S.json
- TimeVariableParameters_Code/SIRS_Flu/ssm_Flu/priors/phi.json
- __MACOSX/TimeVariableParameters_Code/SIRS_Flu/ssm_Flu/priors/._phi.json
- TimeVariableParameters_Code/SIRS_Flu/ssm_Flu/priors/d_infection.json
- TimeVariableParameters_Code/SIRS_Flu/ssm_Flu/priors/N.json
- __MACOSX/TimeVariableParameters_Code/SIRS_Flu/ssm_Flu/priors/._N.json
- TimeVariableParameters_Code/SIRS_Flu/ssm_Flu/priors/d_immune.json
- TimeVariableParameters_Code/SIRS_Flu/ssm_Flu/theta_pmcmc_0.json
- __MACOSX/TimeVariableParameters_Code/SIRS_Flu/ssm_Flu/._theta_pmcmc_0.json
- TimeVariableParameters_Code/SIRS_Flu/ssm_Flu/theta_kmcmc_0.json
- TimeVariableParameters_Code/SIRS_Flu/ssm_Flu/theta_ksimplex.json
- TimeVariableParameters_Code/SIRS_Flu/ssm_Flu/theta.json
- TimeVariableParameters_Code/SIRS_Flu/ssm_Flu/ssm.json
- TimeVariableParameters_Code/SIRS_Flu/ssm_Flu/data/
- TimeVariableParameters_Code/SIRS_Flu/ssm_Flu/data/data.csv
- TimeVariableParameters_Code/SIRS_Flu/ssm_Flu/data/population.csv
- TimeVariableParameters_Code/SIRS_Flu/ssm_Flu/data/reporting.csv
- TimeVariableParameters_Code/SIRS_Flu/ssm_Flu/kmcmc/
- TimeVariableParameters_Code/SIRS_Flu/ssm_Flu/kmcmc/.DS_Store
- __MACOSX/TimeVariableParameters_Code/SIRS_Flu/ssm_Flu/kmcmc/
- __MACOSX/TimeVariableParameters_Code/SIRS_Flu/ssm_Flu/kmcmc/._.DS_Store
