# Supplementary material for: Accounting for non-stationarity in epidemiology by embedding time-varying parameters in stochastic models
Source: PLoS Comput Biol. 2018 Aug 15;14(8):e1006211. doi: 10.1371/journal.pcbi.1006211 (PMC6110518; doi:10.1371/journal.pcbi.1006211)
Supplement: S1 Code — (ZIP) [file pcbi.1006211.s001.zip › TimeVariableParameters_Code/SIRS_Toy/Readme]

# Install SSM for Linux or Mac OSX see: https://github.com/JDureau/ssm

# The model is in the file ssm.json
# /data the data files 
# /prior the definition of the parameter priors
# theta.json a random initial parameter values 
# see https://github.com/JDureau/ssm/README.md

# to compile le model and create the /bin
ssm

# to run different chaine with kmcmc
cd ./ssm_SIRS/bin; 
# see the help: ./kmcmc --help
cat ../theta_ksimplex.json | ./kmcmc -M 50000  --trace --traj -I 1 --root ../kmcmc > ../theta_kmcmc1.json
cat ../theta_kmcmc1.json | ./kmcmc -M 1000000 | ./kmcmc -M 500000 --trace --traj -I 2 --root ../kmcmc > ../theta_kmcmc2.json

# to run different chaine with pmcmc: -N
cd ./ssm_SIRS/bin; 
# see the help: ./pmcmc --help
cat ../theta_kmcmc2.json | ./pmcmc psr -J 2000 -M  50000 -N 4 --trace --traj --hat -I 1 --root ./pmcmc > ../theta_pmcmc1.json
cat ../theta_pmcmc1.json | ./pmcmc psr -J 5000 -M 100000 -N 4 --trace --traj --hat -I 2 --root ./pmcmc > ../theta_pmcmc2.json

# another  possibility would be to used previous files with parameter values that have already converged in kmcmc or in pmcmc
cat ../theta_kmcmc_0.json | ./pmcmc psr -J 5000 -M  100000 -N 4 --trace --traj --hat -I 2 --root ./pmcmc > ../theta_pmcmc2.json
or
cat ../theta_pmcmc_0.json | ./pmcmc psr -J 2000 -M   50000 -N 4 --trace --traj --hat -I 2 --root ./pmcmc > ../theta_pmcmc2.json
