# Supplementary material for: Accounting for non-stationarity in epidemiology by embedding time-varying parameters in stochastic models
Source: PLoS Comput Biol. 2018 Aug 15;14(8):e1006211. doi: 10.1371/journal.pcbi.1006211 (PMC6110518; doi:10.1371/journal.pcbi.1006211)
Supplement: S1 Code — (ZIP) [file pcbi.1006211.s001.zip › TimeVariableParameters_Code/SIRS_Toy/ssm_SIRS/priors/I.json]

{"name":"uniform","distributionParameter":[{"name":"lower","value":27},{"name":"upper","value":33}]}
