# Supplementary material for: Accounting for non-stationarity in epidemiology by embedding time-varying parameters in stochastic models
Source: PLoS Comput Biol. 2018 Aug 15;14(8):e1006211. doi: 10.1371/journal.pcbi.1006211 (PMC6110518; doi:10.1371/journal.pcbi.1006211)
Supplement: S1 Code — (ZIP) [file pcbi.1006211.s001.zip › TimeVariableParameters_Code/SIRS_Toy/ssm_SIRS/theta_pmcmc_0.json]

{
  "resources" : [
    {
      "name" : "values",
      "data" : {
        "rho" : 0.99499393812881776,
        "I" : 30.545099715513643,
        "d_immune" : 2550.3590902477754,
        "vol" : 0.024221106875274147,
        "S" : 601.70903553081473,
        "d_infection" : 14.386772095395592,
        "beta" : 0.40694906308792139
      },
      "description" : "initial values for the parameters"
    },
    {
      "name" : "covariance",
      "data" : {
        "rho" : {
          "rho" : 0.38981543673156838,
          "I" : 0.012942638771938108,
          "d_immune" : 0.21347682245561833,
          "vol" : -0.012386772327489732,
          "d_infection" : -0.014853294468000803,
          "S" : -0.19968206676084252,
          "beta" : 0.0021409593276449368
        },
        "I" : {
          "rho" : 0.012942638771938108,
          "I" : 3.3147108462992647,
          "d_immune" : 0.00059631883670456976,
          "vol" : -0.0033376730874865577,
          "d_infection" : 0.00033779535894713769,
          "S" : -0.029321546832240863,
          "beta" : -0.14258190248043343
        },
        "d_immune" : {
          "rho" : 0.21347682245561833,
          "I" : 0.00059631883670456976,
          "d_immune" : 0.9838611902659854,
          "vol" : 0.065455400274587808,
          "d_infection" : 0.046612906923974622,
          "S" : 0.2664666868519236,
          "beta" : -0.043653700028489957
        },
        "vol" : {
          "rho" : -0.012386772327489732,
          "I" : -0.0033376730874865577,
          "d_immune" : 0.065455400274587808,
          "vol" : 0.060330386884831326,
          "d_infection" : -0.0056706562644344835,
          "S" : -0.096396867209216058,
          "beta" : 0.015360555584225024
        },
        "d_infection" : {
          "rho" : -0.014853294468000803,
          "I" : 0.00033779535894713769,
          "d_immune" : 0.046612906923974622,
          "vol" : -0.0056706562644344835,
          "d_infection" : 0.30382818431355468,
          "S" : -0.067168232086753404,
          "beta" : -0.021338636045101882
        },
        "S" : {
          "rho" : -0.19968206676084252,
          "I" : -0.029321546832240863,
          "d_immune" : 0.2664666868519236,
          "vol" : -0.096396867209216058,
          "d_infection" : -0.067168232086753404,
          "S" : 3.1859066383349557,
          "beta" : -0.33234397306471658
        },
        "beta" : {
          "rho" : 0.0021409593276449368,
          "I" : -0.14258190248043343,
          "d_immune" : -0.043653700028489957,
          "vol" : 0.015360555584225024,
          "d_infection" : -0.021338636045101882,
          "S" : -0.33234397306471658,
          "beta" : 0.59486162387463493
        }
      },
      "description" : "covariance matrix"
    },
    {
      "name" : "summary",
      "data" : {
        "n_data" : 156,
        "sum_squares" : null,
        "id" : 1,
        "log_ltp" : -440.05243233271108,
        "AICc" : 859.41814164686582,
        "DIC" : 867.76077638603647,
        "n_parameters" : 7,
        "AIC" : 858.66138489010905,
        "log_likelihood" : -422.33069244505452
      }
    }
  ]
}
