# Supplementary material for: Accounting for non-stationarity in epidemiology by embedding time-varying parameters in stochastic models
Source: PLoS Comput Biol. 2018 Aug 15;14(8):e1006211. doi: 10.1371/journal.pcbi.1006211 (PMC6110518; doi:10.1371/journal.pcbi.1006211)
Supplement: S1 Code — (ZIP) [file pcbi.1006211.s001.zip › TimeVariableParameters_Code/SIRS_Toy/ssm_SIRS/theta_kmcmc_0.json]

{"resources":[{"name":"values","description":"initial values for the parameters","data":{"d_immune":2522.811068513065,"S":640.9997866339279,"rho":0.95154136047694482,"I":31.480672618110798,"vol":0.021151721823071606,"d_infection":17.331316677797073,"beta":0.34466951548377711}},{"name":"covariance","description":"covariance matrix","data":{"d_infection":{"d_infection":0.2572808632922654,"beta":-0.021659527120147539,"rho":-0.0097086613458911876,"d_immune":0.039038520304377704,"S":-0.051653874494105176,"I":-0.016791831329059245,"vol":-0.0076294576705526491},"beta":{"d_infection":-0.021659527120147539,"beta":0.71309931827473427,"rho":0.012249635010951809,"d_immune":-0.037049758881014645,"S":-0.35016977231479507,"I":-0.10059760644780992,"vol":0.018869052551740671},"rho":{"d_infection":-0.0097086613458911876,"beta":0.012249635010951809,"rho":0.42244665813216215,"d_immune":0.23170371491951294,"S":-0.21774824371592202,"I":0.0012458942437612618,"vol":-0.01174509309059742},"d_immune":{"d_infection":0.039038520304377704,"beta":-0.037049758881014645,"rho":0.23170371491951294,"d_immune":1.0049268725839686,"S":0.23949514089021651,"I":0.00091756976613353305,"vol":0.066512158392362047},"S":{"d_infection":-0.051653874494105176,"beta":-0.35016977231479507,"rho":-0.21774824371592202,"d_immune":0.23949514089021651,"S":3.004711853986954,"I":-0.0003544810200488593,"vol":-0.099993225737783964},"I":{"d_infection":-0.016791831329059245,"beta":-0.10059760644780992,"rho":0.0012458942437612618,"d_immune":0.00091756976613353305,"S":-0.0003544810200488593,"I":3.1648274984671296,"vol":0.0029464400646265218},"vol":{"d_infection":-0.0076294576705526491,"beta":0.018869052551740671,"rho":-0.01174509309059742,"d_immune":0.066512158392362047,"S":-0.099993225737783964,"I":0.0029464400646265218,"vol":0.061076093357804555}}},{"name":"summary","data":{"id":1,"log_ltp":-439.60787850270538,"AICc":859.96017039481546,"n_parameters":7,"AIC":859.20341363805869,"DIC":867.2021615053925,"log_likelihood":-422.60170681902935,"sum_squares":null,"n_data":156}}]}
