# Supplementary material for: Accounting for non-stationarity in epidemiology by embedding time-varying parameters in stochastic models
Source: PLoS Comput Biol. 2018 Aug 15;14(8):e1006211. doi: 10.1371/journal.pcbi.1006211 (PMC6110518; doi:10.1371/journal.pcbi.1006211)
Supplement: S1 Code — (ZIP) [file pcbi.1006211.s001.zip › TimeVariableParameters_Code/SIRS_Toy/ssm_SIRS/theta_ksimplex.json]

{
  "resources" : [
    {
      "name" : "values",
      "data" : {
        "d_immune" : 2555.642127770557,
        "d_infection" : 13.92603499397228,
        "I" : 29.9448461976335,
        "vol" : 0.07489354195734418,
        "S" : 600.9998706149319
      },
      "description" : "initial values for the parameters"
    },
    {
      "name" : "covariance",
      "data" : {
        "d_immune" : {
          "d_immune" : 254.697826215736
        },
        "d_infection" : {
          "d_infection" : 1.4900559404227
        },
        "I" : {
          "I" : 3.12831869549118
        },
        "vol" : {
          "vol" : 0.00231179879279807
        },
        "S" : {
          "S" : 64.6891819853336
        }
      },
      "description" : "covariance matrix"
    },
    {
      "name" : "summary",
      "data" : {
        "n_data" : 156,
        "sum_squares" : null,
        "id" : 0,
        "log_ltp" : -494.3111903660947,
        "AICc" : 941.190792143857,
        "DIC" : 940.6993762344182,
        "n_parameters" : 5,
        "AIC" : 940.7907921438571,
        "log_likelihood" : -465.3953960719285
      }
    }
  ]
}
