# Supplementary material for: Accounting for non-stationarity in epidemiology by embedding time-varying parameters in stochastic models
Source: PLoS Comput Biol. 2018 Aug 15;14(8):e1006211. doi: 10.1371/journal.pcbi.1006211 (PMC6110518; doi:10.1371/journal.pcbi.1006211)
Supplement: S1 Code — (ZIP) [file pcbi.1006211.s001.zip › TimeVariableParameters_Code/SIRS_Toy/ssm_SIRS/theta.json]

{"resources":[{"name":"values","description":"initial values for the parameters","data":{"S":644.477541325614,"I":30.916557724122,"beta":0.104515657853335,"d_infection":13.4022426029127,"d_immune":2665.96104401568,"vol":0.0133944542426616,"rho":0.994759215432696}},{"name":"covariance","description":"covariance matrix","data":{"S":{"S":64.4477541325614},"I":{"I":3.0916557724122},"beta":{"beta":0.0104515657853335},"d_infection":{"d_infection":1.34022426029127},"d_immune":{"d_immune":266.596104401568},"vol":{"vol":0.00133944542426616},"rho":{"rho":0.0994759215432695}}}]}
