# Supplementary material for: Accounting for non-stationarity in epidemiology by embedding time-varying parameters in stochastic models
Source: PLoS Comput Biol. 2018 Aug 15;14(8):e1006211. doi: 10.1371/journal.pcbi.1006211 (PMC6110518; doi:10.1371/journal.pcbi.1006211)
Supplement: S1 Code — (ZIP) [file pcbi.1006211.s001.zip › TimeVariableParameters_Code/SIRS_Toy/ssm_SIRS/ssm.json]

{"data":[{"name":"incidence_obs","require":{"path":"data/data.csv","fields":["date","incidence_obs"]}}],"inputs":[{"name":"N","description":"population size","require":{"name":"N","path":"priors/N.json"}},{"name":"S","description":"initial susceptible number","require":{"name":"S","path":"priors/S.json"}},{"name":"I","description":"initial infected number","require":{"name":"I","path":"priors/I.json"}},{"name":"beta","description":"transmission parameter","require":{"name":"beta","path":"priors/beta.json"}},{"name":"r_recovery","description":"rate of recovery","transformation":"1/d_infection","require":{"name":"d_infection","path":"priors/d_infection.json"}},{"name":"r_immune","description":"rate of loss immunity","transformation":"1/d_immune","require":{"name":"d_immune","path":"priors/d_immune.json"}},{"name":"r_death","description":"rate of death","transformation":"1/d_life","require":{"name":"d_life","path":"priors/d_life.json"}},{"name":"vol","description":"volatility","require":{"name":"vol","path":"priors/vol.json"}},{"name":"rho","description":"reporting rate","require":{"name":"rho","path":"priors/rho.json"}}],"populations":[{"name":"Paris","composition":["S","I","R"],"remainder":{"name":"R","pop_size":"N"}}],"reactions":[{"from":"S","to":"I","description":"infection","rate":"beta*I/N","keywords":["transmission"],"accumulators":["incidence"]},{"from":"I","to":"R","description":"recovery","rate":"r_recovery"},{"from":"I","to":"S","description":"death of I","rate":"r_death"},{"from":"R","to":"S","description":"death of R","rate":"r_death"},{"from":"R","to":"S","description":"loss of immunity","rate":"r_immune"}],"observations":[{"name":"incidence_obs","start":"2000-01-02","distribution":"poisson","mean":"rho * (incidence)"}],"sde":{"drift":[{"name":"beta","f":0,"transformation":"beta"}],"dispersion":[["vol"]]}}
