# Supplementary material for: Accounting for non-stationarity in epidemiology by embedding time-varying parameters in stochastic models
Source: PLoS Comput Biol. 2018 Aug 15;14(8):e1006211. doi: 10.1371/journal.pcbi.1006211 (PMC6110518; doi:10.1371/journal.pcbi.1006211)
Supplement: S1 Code — (ZIP) [file pcbi.1006211.s001.zip › TimeVariableParameters_Code/SIRS_Toy/ssm_SIRS/theta_map_ksimplex.json]

{
  "resources" : [
    {
      "name" : "values",
      "data" : {
        "rho" : 1.0044648666274385,
        "I" : 30.1573954383806,
        "d_immune" : 2555.6910644900613,
        "vol" : 0.021192776414548632,
        "d_infection" : 14.326871830656707,
        "S" : 600.99999999990234,
        "beta" : 0.40999999999999998
      },
      "description" : "initial values for the parameters"
    },
    {
      "name" : "covariance",
      "data" : {
        "rho" : {
          "rho" : 0.00999501371756196
        },
        "I" : {
          "I" : 1.0437023291364298
        },
        "d_immune" : {
          "d_immune" : 276.47642068271398
        },
        "vol" : {
          "vol" : 0.052909078239463295
        },
        "d_infection" : {
          "d_infection" : 1.3225337455614501
        },
        "S" : {
          "S" : 10.912397843785598
        },
        "beta" : {
          "beta" : 0.036575266227591802
        }
      },
      "description" : "covariance matrix"
    },
    {
      "name" : "summary",
      "data" : {
        "n_data" : 156,
        "sum_squares" : null,
        "id" : 0,
        "log_ltp" : -436.22474504827244,
        "AICc" : null,
        "DIC" : null,
        "n_parameters" : 7,
        "AIC" : null,
        "log_likelihood" : null
      }
    }
  ]
}
