# Supplementary material for: Accounting for non-stationarity in epidemiology by embedding time-varying parameters in stochastic models
Source: PLoS Comput Biol. 2018 Aug 15;14(8):e1006211. doi: 10.1371/journal.pcbi.1006211 (PMC6110518; doi:10.1371/journal.pcbi.1006211)
Supplement: S1 Code — (ZIP) [file pcbi.1006211.s001.zip › TimeVariableParameters_Code/SIRS_Toy/ssm_SIRS/data/data.csv]

date	incidence_obs
2000-01-09	5
2000-01-16	7
2000-01-23	2
2000-01-30	3
2000-02-06	1
2000-02-13	2
2000-02-20	0
2000-02-27	2
2000-03-05	0
2000-03-12	0
2000-03-19	0
2000-03-26	1
2000-04-02	2
2000-04-09	1
2000-04-16	3
2000-04-23	2
2000-04-30	1
2000-05-07	2
2000-05-14	3
2000-05-21	0
2000-05-28	2
2000-06-04	2
2000-06-11	6
2000-06-18	10
2000-06-25	12
2000-07-02	16
2000-07-09	26
2000-07-16	24
2000-07-23	30
2000-07-30	51
2000-08-06	62
2000-08-13	55
2000-08-20	69
2000-08-27	73
2000-09-03	67
2000-09-10	63
2000-09-17	63
2000-09-24	44
2000-10-01	48
2000-10-08	33
2000-10-15	40
2000-10-22	23
2000-10-29	21
2000-11-05	19
2000-11-12	10
2000-11-19	11
2000-11-26	8
2000-12-03	10
2000-12-10	6
2000-12-17	2
2000-12-24	5
2000-12-31	0
2001-01-07	4
2001-01-14	3
2001-01-21	1
2001-01-28	2
2001-02-04	1
2001-02-11	5
2001-02-18	1
2001-02-25	3
2001-03-04	1
2001-03-11	2
2001-03-18	3
2001-03-25	3
2001-04-01	4
2001-04-08	10
2001-04-15	17
2001-04-22	17
2001-04-29	28
2001-05-06	46
2001-05-13	58
2001-05-20	88
2001-05-27	133
2001-06-03	135
2001-06-10	155
2001-06-17	162
2001-06-24	154
2001-07-01	142
2001-07-08	95
2001-07-15	81
2001-07-22	56
2001-07-29	38
2001-08-05	39
2001-08-12	37
2001-08-19	14
2001-08-26	17
2001-09-02	15
2001-09-09	9
2001-09-16	11
2001-09-23	3
2001-09-30	5
2001-10-07	0
2001-10-14	1
2001-10-21	1
2001-10-28	0
2001-11-04	0
2001-11-11	0
2001-11-18	0
2001-11-25	3
2001-12-02	1
2001-12-09	1
2001-12-16	0
2001-12-23	0
2001-12-30	0
2002-01-06	0
2002-01-13	0
2002-01-20	0
2002-01-27	0
2002-02-03	0
2002-02-10	0
2002-02-17	1
2002-02-24	0
2002-03-03	0
2002-03-10	0
2002-03-17	0
2002-03-24	0
2002-03-31	1
2002-04-07	0
2002-04-14	0
2002-04-21	1
2002-04-28	1
2002-05-05	2
2002-05-12	1
2002-05-19	3
2002-05-26	3
2002-06-02	4
2002-06-09	5
2002-06-16	14
2002-06-23	16
2002-06-30	27
2002-07-07	54
2002-07-14	61
2002-07-21	103
2002-07-28	108
2002-08-04	170
2002-08-11	162
2002-08-18	158
2002-08-25	116
2002-09-01	110
2002-09-08	75
2002-09-15	68
2002-09-22	73
2002-09-29	29
2002-10-06	33
2002-10-13	17
2002-10-20	13
2002-10-27	9
2002-11-03	9
2002-11-10	4
2002-11-17	2
2002-11-24	4
2002-12-01	3
2002-12-08	3
2002-12-15	1
2002-12-22	3
2002-12-29	2
