# Supplementary material for: Accounting for non-stationarity in epidemiology by embedding time-varying parameters in stochastic models
Source: PLoS Comput Biol. 2018 Aug 15;14(8):e1006211. doi: 10.1371/journal.pcbi.1006211 (PMC6110518; doi:10.1371/journal.pcbi.1006211)
Supplement: S1 Code — (ZIP) [file pcbi.1006211.s001.zip › TimeVariableParameters_Code/SEIR_Dengue/ssm_Dengue/theta_pmcmc_0.json]

{"resources":[{"name":"values","description":"initial values for the parameters","data":{"rep_ndss":0.1050086340819837,"pr_E":884.6919178809286,"i":41.927921825204457,"pr_sigma":15.87908657828673,"vol":0.059643838235758376,"pr_S":0.416799248124262,"beta":0.36763264254317446,"pr_gamma":4.5425862781718651}},{"name":"covariance","description":"covariance matrix","data":{"i":{"i":1.6249182054775417,"pr_E":0.12984597928635996,"beta":-0.018552395787027488,"pr_S":-0.023513244102514819,"pr_gamma":0.0080718577608631364,"vol":0.22244039249165362,"pr_sigma":-0.00032470925266405039,"rep_ndss":-0.180560874339941},"pr_E":{"i":0.12984597928635996,"pr_E":1.1409107785042865,"beta":-0.040993691794638389,"pr_S":-0.02205234362697283,"pr_gamma":-0.0059004710523475031,"vol":-0.031583977120245868,"pr_sigma":0.00057849014463111782,"rep_ndss":-0.59032862062268643},"beta":{"i":-0.018552395787027488,"pr_E":-0.040993691794638389,"beta":1.1898170903338967,"pr_S":-0.010157515937334804,"pr_gamma":0.00016080668338064479,"vol":0.0024211382535860794,"pr_sigma":-0.00025505458909437951,"rep_ndss":-0.012359116879060111},"pr_S":{"i":-0.023513244102514819,"pr_E":-0.02205234362697283,"beta":-0.010157515937334804,"pr_S":0.11272629057212952,"pr_gamma":-0.0018266837939127237,"vol":0.00028766892792673478,"pr_sigma":5.6748430226989193e-05,"rep_ndss":-0.00062850711597507377},"pr_gamma":{"i":0.0080718577608631364,"pr_E":-0.0059004710523475031,"beta":0.00016080668338064479,"pr_S":-0.0018266837939127237,"pr_gamma":0.17493663320206365,"vol":0.0032128446286970687,"pr_sigma":-0.00013533473437448657,"rep_ndss":-0.00090382531379656656},"vol":{"i":0.22244039249165362,"pr_E":-0.031583977120245868,"beta":0.0024211382535860794,"pr_S":0.00028766892792673478,"pr_gamma":0.0032128446286970687,"vol":0.1401936470624115,"pr_sigma":0.00036241084818183723,"rep_ndss":0.073331007615861532},"pr_sigma":{"i":-0.00032470925266405039,"pr_E":0.00057849014463111782,"beta":-0.00025505458909437951,"pr_S":5.6748430226989193e-05,"pr_gamma":-0.00013533473437448657,"vol":0.00036241084818183723,"pr_sigma":0.00063134945974813021,"rep_ndss":0.00053165352048380687},"rep_ndss":{"i":-0.180560874339941,"pr_E":-0.59032862062268643,"beta":-0.012359116879060111,"pr_S":-0.00062850711597507377,"pr_gamma":-0.00090382531379656656,"vol":0.073331007615861532,"pr_sigma":0.00053165352048380687,"rep_ndss":1.2041541375471065}}},{"name":"summary","data":{"id":2,"log_ltp":-815.46122279469171,"AICc":1645.7106982701052,"n_parameters":8,"AIC":1644.6518747406935,"DIC":1645.5572539443879,"log_likelihood":-814.32593737034676,"sum_squares":null,"n_data":145}}]}
