# Supplementary material for: Accounting for non-stationarity in epidemiology by embedding time-varying parameters in stochastic models
Source: PLoS Comput Biol. 2018 Aug 15;14(8):e1006211. doi: 10.1371/journal.pcbi.1006211 (PMC6110518; doi:10.1371/journal.pcbi.1006211)
Supplement: S1 Code — (ZIP) [file pcbi.1006211.s001.zip › TimeVariableParameters_Code/SEIR_Dengue/ssm_Dengue/theta_kmcmc_0.json]

{
  "resources": [
    {
      "name": "values",
      "description": "initial values for the parameters",
      "data": {
        "rep_ndss": 0.11602758160256605,
        "vol": 0.0454063735467744027,
        "pr_sigma": 15.831613088287456,
        "i": 32.296140904770013,
        "pr_E": 612.54806537133652,
        "pr_S": 0.4340799312480716,
        "beta": 0.37802124339482103,
        "pr_gamma": 4.5366737580830492
      }
    },
    {
      "name": "covariance",
      "description": "covariance matrix",
      "data": {
        "i": {
          "i": 1.0544924435425398,
          "pr_E": 0.20559472649169708,
          "beta": -0.32065950040054519,
          "pr_S": -0.0050701347186103904,
          "pr_gamma": 0.0097995107304660548,
          "vol": 0.11008937248192228,
          "pr_sigma": 0.0016127257524977769,
          "rep_ndss": 0.16979743903327058
        },
        "pr_E": {
          "i": 0.20559472649169708,
          "pr_E": 0.89359115700315461,
          "beta": -0.14954174206332774,
          "pr_S": 0.017554023137163994,
          "pr_gamma": 0.024777135371187045,
          "vol": -0.018847018725939559,
          "pr_sigma": 0.0012321579388341682,
          "rep_ndss": -0.13313125380999435
        },
        "beta": {
          "i": -0.32065950040054519,
          "pr_E": -0.14954174206332774,
          "beta": 0.41622450469284089,
          "pr_S": -0.12474358746535974,
          "pr_gamma": -0.022897485809065393,
          "vol": 0.058869426442598405,
          "pr_sigma": 0.00061632214210122032,
          "rep_ndss": -0.09178675279497206
        },
        "pr_S": {
          "i": -0.0050701347186103904,
          "pr_E": 0.017554023137163994,
          "beta": -0.12474358746535974,
          "pr_S": 0.06139995359930156,
          "pr_gamma": -0.016598894736345262,
          "vol": -0.066993148692637658,
          "pr_sigma": -0.00066941613599641285,
          "rep_ndss": -0.063162356968834807
        },
        "pr_gamma": {
          "i": 0.0097995107304660548,
          "pr_E": 0.024777135371187045,
          "beta": -0.022897485809065393,
          "pr_S": -0.016598894736345262,
          "pr_gamma": 0.15916024980268201,
          "vol": -0.0033577972605307827,
          "pr_sigma": 0.00089925299330960255,
          "rep_ndss": 0.14596463310442598
        },
        "vol": {
          "i": 0.11008937248192228,
          "pr_E": -0.018847018725939559,
          "beta": 0.058869426442598405,
          "pr_S": -0.066993148692637658,
          "pr_gamma": -0.0033577972605307827,
          "vol": 0.35550852171592345,
          "pr_sigma": 0.0016399240241680658,
          "rep_ndss": 0.064923803716042006
        },
        "pr_sigma": {
          "i": 0.0016127257524977769,
          "pr_E": 0.0012321579388341682,
          "beta": 0.00061632214210122032,
          "pr_S": -0.00066941613599641285,
          "pr_gamma": 0.00089925299330960255,
          "vol": 0.0016399240241680658,
          "pr_sigma": 0.0005339965228810488,
          "rep_ndss": -0.00096627626169618899
        },
        "rep_ndss": {
          "i": 0.16979743903327058,
          "pr_E": -0.13313125380999435,
          "beta": -0.09178675279497206,
          "pr_S": -0.063162356968834807,
          "pr_gamma": 0.14596463310442598,
          "vol": 0.064923803716042006,
          "pr_sigma": -0.00096627626169618899,
          "rep_ndss": 1.6109396417318487
        }
      }
    },
    {
      "name": "summary",
      "data": {
        "id": 4,
        "log_ltp": -260.75827151466359,
        "AICc": 542.960461609611,
        "n_parameters": 8,
        "AIC": 539.36046160961098,
        "DIC": 536.47619399203074,
        "log_likelihood": -261.68023080480549,
        "sum_squares": null,
        "n_data": 49
      }
    }
  ]
}
