# Supplementary material for: Accounting for non-stationarity in epidemiology by embedding time-varying parameters in stochastic models
Source: PLoS Comput Biol. 2018 Aug 15;14(8):e1006211. doi: 10.1371/journal.pcbi.1006211 (PMC6110518; doi:10.1371/journal.pcbi.1006211)
Supplement: S1 Code — (ZIP) [file pcbi.1006211.s001.zip › TimeVariableParameters_Code/SEIR_Dengue/ssm_Dengue/theta.json]

{"resources":[{"name":"values","description":"initial values for the parameters","data":{"pr_S":0.449880228266914,"pr_E":977.015511132777,"i":53.0674032261595,"beta":0.375975003288248,"pr_gamma":4.54932378523663,"pr_sigma":15.9321345252051,"vol":0.0308247376699001,"rep_ndss":0.0989482487508387}},{"name":"covariance","description":"covariance matrix","data":{"pr_S":{"pr_S":0.0449880228266914},"pr_E":{"pr_E":97.7015511132777},"i":{"i":5.30674032261595},"beta":{"beta":0.0375975003288248},"pr_gamma":{"pr_gamma":0.454932378523663},"pr_sigma":{"pr_sigma":1.59321345252051},"vol":{"vol":0.00308247376699001},"rep_ndss":{"rep_ndss":0.00989482487508387}}}]}
