# Supplementary material for: Accounting for non-stationarity in epidemiology by embedding time-varying parameters in stochastic models
Source: PLoS Comput Biol. 2018 Aug 15;14(8):e1006211. doi: 10.1371/journal.pcbi.1006211 (PMC6110518; doi:10.1371/journal.pcbi.1006211)
Supplement: S1 Code — (ZIP) [file pcbi.1006211.s001.zip › TimeVariableParameters_Code/SEIR_Dengue/ssm_Dengue/ssm.json]

{"data":[{"name":"incidence_ndss_obs","require":{"path":"data/data.csv","fields":["date","incidence_ndss_obs"]}}],"inputs":[{"name":"N","description":"population size","require":{"path":"data/population.csv","fields":["date","population"]}},{"name":"S","description":"initial number","transformation":"pr_S*N","require":{"name":"pr_S","path":"priors/pr_S.json"}},{"name":"E","description":"initial number","require":{"name":"pr_E","path":"priors/pr_E.json"}},{"name":"I","description":"initial number","transformation":"(pr_gamma/pr_sigma)*pr_E"},{"name":"i","description":"immigration","require":{"name":"i","path":"priors/i.json"}},{"name":"beta","description":"transmission parameter","require":{"name":"beta","path":"priors/beta.json"}},{"name":"gamma","description":"rate of recovery","transformation":"1/pr_gamma","require":{"name":"pr_gamma","path":"priors/pr_gamma.json"}},{"name":"sigma","description":"rate of incubation","transformation":"1/pr_sigma","require":{"name":"pr_sigma","path":"priors/pr_sigma.json"}},{"name":"mu","description":"birth rate","require":{"name":"mu","path":"priors/mu.json"}},{"name":"vol","description":"volatility","require":{"name":"vol","path":"priors/vol.json"}},{"name":"rep_ndss","description":"over dispersion","require":{"name":"rep_ndss","path":"priors/rep_ndss.json"}},{"name":"disp","description":"noise","require":{"name":"disp","path":"priors/disp.json"}}],"populations":[{"name":"ndss","composition":["S","E","I","R"],"remainder":{"name":"R","pop_size":"N"}}],"reactions":[{"from":"S","to":"E","description":"infection","rate":"beta*(I+i)/N","keywords":["transmission"]},{"from":"E","to":"I","description":"incubation","rate":"sigma","accumulators":["incidence"]},{"from":"I","to":"R","description":"recovery","rate":"gamma"},{"from":"U","to":"S","description":"birth","rate":"mu*N"},{"from":"S","to":"U","description":"age","rate":"mu"},{"from":"E","to":"U","description":"age","rate":"mu"},{"from":"I","to":"U","description":"age","rate":"mu"},{"from":"R","to":"U","description":"age","rate":"mu"}],"observations":[{"name":"incidence_ndss_obs","start":"2001-12-25","distribution":"discretized_normal","mean":"rep_ndss*(incidence)","sd":"sqrt(rep_ndss*(incidence) +  (pow(rep_ndss*(incidence),2)*disp))"}],"sde":{"drift":[{"name":"beta","f":0,"transformation":"log(beta)"}],"dispersion":[["vol"]]}}
