# Supplementary material for: Accounting for non-stationarity in epidemiology by embedding time-varying parameters in stochastic models
Source: PLoS Comput Biol. 2018 Aug 15;14(8):e1006211. doi: 10.1371/journal.pcbi.1006211 (PMC6110518; doi:10.1371/journal.pcbi.1006211)
Supplement: S1 Code — (ZIP) [file pcbi.1006211.s001.zip › TimeVariableParameters_Code/SEIR_Dengue/ssm_Dengue/data/data.csv]

date	incidence_ndss_obs
2002-01-01	43
2002-02-01	44
2002-03-01	29
2002-04-01	99
2002-05-01	57
2002-06-01	141
2002-07-01	269
2002-08-01	165
2002-09-01	288
2002-10-01	286
2002-11-01	193
2002-12-01	309
2003-01-01	167
2003-02-01	90
2003-03-01	69
2003-04-01	68
2003-05-01	68
2003-06-01	134
2003-07-01	182
2003-08-01	219
2003-09-01	206
2003-10-01	131
2003-11-01	150
2003-12-01	164
2004-01-01	97
2004-02-01	80
2004-03-01	69
2004-04-01	41
2004-05-01	63
2004-06-01	68
2004-07-01	198
2004-08-01	300
2004-09-01	285
2004-10-01	214
2004-11-01	197
2004-12-01	98
2005-01-01	51
2005-02-01	36
2005-03-01	29
2005-04-01	22
2005-05-01	29
2005-06-01	40
2005-07-01	95
2005-08-01	189
2005-09-01	160
2005-10-01	225
2005-11-01	139
2005-12-01	77
2006-01-01	68
2006-02-01	54
2006-03-01	60
2006-04-01	75
2006-05-01	139
2006-06-01	163
2006-07-01	355
2006-08-01	425
2006-09-01	397
2006-10-01	395
2006-11-01	332
2006-12-01	366
2007-01-01	148
2007-02-01	110
2007-03-01	73
2007-04-01	111
2007-05-01	265
2007-06-01	569
2007-07-01	1196
2007-08-01	725
2007-09-01	509
2007-10-01	311
2007-11-01	114
2007-12-01	86
2008-01-01	26
2008-02-01	15
2008-03-01	11
2008-04-01	13
2008-05-01	35
2008-06-01	128
2008-07-01	165
2008-08-01	218
2008-09-01	332
2008-10-01	305
2008-11-01	297
2008-12-01	221
2009-01-01	63
2009-02-01	58
2009-03-01	71
2009-04-01	76
2009-05-01	123
2009-06-01	299
2009-07-01	300
2009-08-01	304
2009-09-01	155
2009-10-01	147
2009-11-01	124
2009-12-01	69
2010-01-01	29
2010-02-01	36
2010-03-01	58
2010-04-01	28
2010-05-01	58
2010-06-01	65
2010-07-01	157
2010-08-01	345
2010-09-01	260
2010-10-01	198
2010-11-01	143
2010-12-01	121
2011-01-01	42
2011-02-01	33
2011-03-01	17
2011-04-01	31
2011-05-01	84
2011-06-01	156
2011-07-01	289
2011-08-01	552
2011-09-01	469
2011-10-01	347
2011-11-01	195
2011-12-01	183
2012-01-01	52
2012-02-01	61
2012-03-01	70
2012-04-01	147
2012-05-01	212
2012-06-01	452
2012-07-01	701
2012-08-01	510
2012-09-01	306
2012-10-01	286
2012-11-01	217
2012-12-01	239
2013-01-01	109
2013-02-01	36
2013-03-01	44
2013-04-01	39
2013-05-01	59
2013-06-01	127
2013-07-01	262
2013-08-01	197
2013-09-01	194
2013-10-01	178
2013-11-01	174
2013-12-01	48
2014-01-01	16
