# Supplementary material for: Accounting for non-stationarity in epidemiology by embedding time-varying parameters in stochastic models
Source: PLoS Comput Biol. 2018 Aug 15;14(8):e1006211. doi: 10.1371/journal.pcbi.1006211 (PMC6110518; doi:10.1371/journal.pcbi.1006211)
Supplement: S1 Code — (ZIP) [file pcbi.1006211.s001.zip › TimeVariableParameters_Code/SEIR_Dengue/ssm_Dengue/data/population.csv]

date	population
1998-01-01	999804
1999-01-01	1032585
2000-01-01	1065366
2001-01-01	1098147
2002-01-01	1130928
2003-01-01	1163709
2004-01-01	1196490
2005-01-01	1229271
2006-01-01	1262052
2007-01-01	1294833
2008-01-01	1327615
2009-01-01	1399701
2010-01-01	1471787
2011-01-01	1543873
2012-01-01	1615959
2013-01-01	1688044
2014-01-01	1688044
