# Supplementary material for: Accounting for non-stationarity in epidemiology by embedding time-varying parameters in stochastic models
Source: PLoS Comput Biol. 2018 Aug 15;14(8):e1006211. doi: 10.1371/journal.pcbi.1006211 (PMC6110518; doi:10.1371/journal.pcbi.1006211)
Supplement: S1 Code — (ZIP) [file pcbi.1006211.s001.zip › TimeVariableParameters_Code/SIRS_Flu/ssm_Flu/theta_kmcmc_0.json]

{"resources":[{"description":"initial values for the parameters","name":"values","data":{"beta":1.1646184683341911,"d_infection":2.814335250032038,"pr_S":0.26323777574521262,"d_immune":2820.4171123910642,"pr_I":7.8049593184256012e-5,"i":15.223622931273432,"vol":0.0056029459230560368}},{"description":"covariance matrix","name":"covariance","data":{"d_infection":{"d_infection":0.048825265355280124,"beta":-0.025334275087325366,"pr_S":0.015494143720380792,"d_immune":-0.012754742128266869,"pr_I":-0.0023305230007171687,"i":0.0019902672720777496,"vol":-0.041566921937770784},"beta":{"d_infection":-0.025334275087325366,"beta":0.051404588837395258,"pr_S":-0.075379846602788819,"d_immune":0.019883902746751694,"pr_I":-0.026773395027137614,"i":-0.0052390206275787186,"vol":0.064844184515149214},"pr_S":{"d_infection":0.015494143720380792,"beta":-0.075379846602788819,"pr_S":0.19009558087924469,"d_immune":-0.035582781317118513,"pr_I":-0.018939697630756067,"i":-0.0011150776034262969,"vol":-0.1302935279486874},"d_immune":{"d_infection":-0.012754742128266869,"beta":0.019883902746751694,"pr_S":-0.035582781317118513,"d_immune":0.14394131305805796,"pr_I":0.00090825762572969797,"i":-0.0016911759517415238,"vol":0.058250774811433446},"pr_I":{"d_infection":-0.0023305230007171687,"beta":-0.026773395027137614,"pr_S":-0.018939697630756067,"d_immune":0.00090825762572969797,"pr_I":0.72728782185143548,"i":0.0022653322307579207,"vol":0.015797930761020495},"i":{"d_infection":0.0019902672720777496,"beta":-0.0052390206275787186,"pr_S":-0.0011150776034262969,"d_immune":-0.0016911759517415238,"pr_I":0.0022653322307579207,"i":0.17238116647207749,"vol":0.0093051486858377573},"vol":{"d_infection":-0.041566921937770784,"beta":0.064844184515149214,"pr_S":-0.1302935279486874,"d_immune":0.058250774811433446,"pr_I":0.015797930761020495,"i":0.0093051486858377573,"vol":0.15941661293622594}}},{"name":"summary","data":{"id":1,"log_ltp":-1250.6534050934524,"AICc":2492.3220093827945,"n_parameters":7,"AIC":2491.7647954524464,"DIC":2575.516369993511,"log_likelihood":-1238.8823977262232,"sum_squares":null,"n_data":209}}]}
