# Supplementary material for: Accounting for non-stationarity in epidemiology by embedding time-varying parameters in stochastic models
Source: PLoS Comput Biol. 2018 Aug 15;14(8):e1006211. doi: 10.1371/journal.pcbi.1006211 (PMC6110518; doi:10.1371/journal.pcbi.1006211)
Supplement: S1 Code — (ZIP) [file pcbi.1006211.s001.zip › TimeVariableParameters_Code/SIRS_Flu/ssm_Flu/theta_ksimplex.json]

{"resources":[{"description":"initial values for the parameters","name":"values","data":{"d_immune":2901.9503210880798,"pr_I":0.00015966225404891261,"beta":1.5999999999999999,"d_infection":2.6387660283160468,"pr_S":0.20000000000000001,"i":14.295994324547241,"vol":0.011999999999999955}},{"description":"covariance matrix","name":"covariance","data":{"d_immune":{"d_immune":279.859566419202},"pr_I":{"pr_I":6.5088756326585996e-6},"beta":{"beta":0.095983033403754206},"d_infection":{"d_infection":0.288229311158341},"pr_S":{"pr_S":0.0254901701561175},"i":{"i":1.3989893326306599},"vol":{"vol":0.00116057855626568}}},{"name":"summary","data":{"id":0,"log_ltp":-1209.6610054445348,"AICc":null,"n_parameters":7,"AIC":null,"DIC":null,"log_likelihood":null,"sum_squares":null,"n_data":209}}]}
