# Supplementary material for: Accounting for non-stationarity in epidemiology by embedding time-varying parameters in stochastic models
Source: PLoS Comput Biol. 2018 Aug 15;14(8):e1006211. doi: 10.1371/journal.pcbi.1006211 (PMC6110518; doi:10.1371/journal.pcbi.1006211)
Supplement: S1 Code — (ZIP) [file pcbi.1006211.s001.zip › TimeVariableParameters_Code/SIRS_Flu/ssm_Flu/theta.json]

{"resources":[{"name":"values","description":"initial values for the parameters","data":{"pr_S":0.269550420670003,"pr_I":0.000107454326059669,"i":13.0377610005779,"beta":1.03187066754326,"d_infection":2.80220318687954,"d_immune":2794.33728669424,"vol":0.00822219335939735}},{"name":"covariance","description":"covariance matrix","data":{"pr_S":{"pr_S":0.0269550420670003},"pr_I":{"pr_I":1.07454326059669e-05},"i":{"i":1.30377610005779},"beta":{"beta":0.103187066754326},"d_infection":{"d_infection":0.280220318687954},"d_immune":{"d_immune":279.433728669424},"vol":{"vol":0.000822219335939735}}}]}
