# Supplementary material for: Accounting for non-stationarity in epidemiology by embedding time-varying parameters in stochastic models
Source: PLoS Comput Biol. 2018 Aug 15;14(8):e1006211. doi: 10.1371/journal.pcbi.1006211 (PMC6110518; doi:10.1371/journal.pcbi.1006211)
Supplement: S1 Code — (ZIP) [file pcbi.1006211.s001.zip › TimeVariableParameters_Code/SIRS_Flu/ssm_Flu/ssm.json]

{"data":[{"name":"incidence_obs","require":{"path":"data/data.csv","fields":["date","incidence_obs"]}}],"inputs":[{"name":"N","description":"population size","require":{"name":"N","path":"priors/N.json"}},{"name":"S","description":"initial number","transformation":"pr_S*N","require":{"name":"pr_S","path":"priors/pr_S.json"}},{"name":"I","description":"initial number","transformation":"pr_I*N","require":{"name":"pr_I","path":"priors/pr_I.json"}},{"name":"i","description":"infected imported","require":{"name":"i","path":"priors/i.json"}},{"name":"beta","description":"transmission parameter","require":{"name":"beta","path":"priors/beta.json"}},{"name":"r_recovery","description":"rate of recovery","transformation":"1/d_infection","require":{"name":"d_infection","path":"priors/d_infection.json"}},{"name":"r_immune","description":"rate of loss immunity","transformation":"1/d_immune","require":{"name":"d_immune","path":"priors/d_immune.json"}},{"name":"r_death","description":"rate of death","transformation":"1/d_life","require":{"name":"d_life","path":"priors/d_life.json"}},{"name":"rho","description":"reporting rate","require":{"path":"data/reporting.csv","fields":["date","reporting"]}},{"name":"phi","description":"over-dispersion reporting rate","require":{"name":"phi","path":"priors/phi.json"}},{"name":"vol","description":"volatility","require":{"name":"vol","path":"priors/vol.json"}}],"populations":[{"name":"Paris","composition":["S","I","R"],"remainder":{"name":"R","pop_size":"N"}}],"reactions":[{"from":"S","to":"I","description":"infection","rate":"beta*(I+i)/N","keywords":["transmission"],"accumulators":["incidence"]},{"from":"I","to":"R","description":"recovery","rate":"r_recovery"},{"from":"I","to":"S","description":"death of I","rate":"r_death"},{"from":"R","to":"S","description":"death of R","rate":"r_death"},{"from":"R","to":"S","description":"loss of immunity","rate":"r_immune"}],"observations":[{"name":"incidence_obs","start":"1998-05-28","distribution":"discretized_normal","mean":"rho * (incidence)","sd":"sqrt(rho*(incidence) + (pow(rho*(incidence),2)*phi))"}],"sde":{"drift":[{"name":"beta","f":0,"transformation":"log(beta)"}],"dispersion":[["vol"]]}}
