# Supplementary material for: Accounting for non-stationarity in epidemiology by embedding time-varying parameters in stochastic models
Source: PLoS Comput Biol. 2018 Aug 15;14(8):e1006211. doi: 10.1371/journal.pcbi.1006211 (PMC6110518; doi:10.1371/journal.pcbi.1006211)
Supplement: S1 Code — (ZIP) [file pcbi.1006211.s001.zip › TimeVariableParameters_Code/SIRS_Flu/ssm_Flu/data/data.csv]

date	incidence_obs
1998-06-04	105
1998-06-11	83
1998-06-18	94
1998-06-25	84
1998-07-02	72
1998-07-09	93
1998-07-16	81
1998-07-23	66
1998-07-30	68
1998-08-06	45
1998-08-13	76
1998-08-20	84
1998-08-27	79
1998-09-03	98
1998-09-10	157
1998-09-17	110
1998-09-24	178
1998-10-01	153
1998-10-08	188
1998-10-15	260
1998-10-22	213
1998-10-29	244
1998-11-05	298
1998-11-12	299
1998-11-19	335
1998-11-26	331
1998-12-03	409
1998-12-10	478
1998-12-17	697
1998-12-24	847
1998-12-31	1214
1999-01-07	1524
1999-01-14	1559
1999-01-21	2041
1999-01-28	2225
1999-02-04	2250
1999-02-11	1951
1999-02-18	1656
1999-02-25	1191
1999-03-04	1084
1999-03-11	777
1999-03-18	542
1999-03-25	366
1999-04-01	151
1999-04-08	217
1999-04-15	116
1999-04-22	181
1999-04-29	125
1999-05-06	118
1999-05-13	119
1999-05-20	103
1999-05-27	118
1999-06-03	95
1999-06-10	115
1999-06-17	68
1999-06-24	97
1999-07-01	108
1999-07-08	80
1999-07-15	81
1999-07-22	80
1999-07-29	48
1999-08-05	53
1999-08-12	61
1999-08-19	86
1999-08-26	105
1999-09-02	126
1999-09-09	120
1999-09-16	146
1999-09-23	175
1999-09-30	217
1999-10-07	303
1999-10-14	360
1999-10-21	412
1999-10-28	467
1999-11-04	533
1999-11-11	530
1999-11-18	625
1999-11-25	677
1999-12-02	866
1999-12-09	1339
1999-12-16	1898
1999-12-23	2317
1999-12-30	3010
2000-01-06	3758
2000-01-13	4192
2000-01-20	3203
2000-01-27	2042
2000-02-03	1399
2000-02-10	1184
2000-02-17	926
2000-02-24	789
2000-03-02	655
2000-03-09	479
2000-03-16	387
2000-03-23	456
2000-03-30	326
2000-04-06	275
2000-04-13	181
2000-04-20	105
2000-04-27	167
2000-05-04	114
2000-05-11	171
2000-05-18	153
2000-05-25	126
2000-06-01	119
2000-06-08	72
2000-06-15	96
2000-06-22	114
2000-06-29	120
2000-07-06	100
2000-07-13	92
2000-07-20	94
2000-07-27	101
2000-08-03	81
2000-08-10	57
2000-08-17	65
2000-08-24	89
2000-08-31	85
2000-09-07	122
2000-09-14	231
2000-09-21	249
2000-09-28	262
2000-10-05	206
2000-10-12	195
2000-10-19	184
2000-10-26	269
2000-11-02	321
2000-11-09	435
2000-11-16	481
2000-11-23	507
2000-11-30	677
2000-12-07	830
2000-12-14	1053
2000-12-21	1194
2000-12-28	1554
2001-01-04	2005
2001-01-11	2073
2001-01-18	2002
2001-01-25	1705
2001-02-01	1289
2001-02-08	1273
2001-02-15	1041
2001-02-22	956
2001-03-01	809
2001-03-08	609
2001-03-15	536
2001-03-22	436
2001-03-29	262
2001-04-05	132
2001-04-12	171
2001-04-19	129
2001-04-26	106
2001-05-03	119
2001-05-10	124
2001-05-17	145
2001-05-24	95
2001-05-31	113
2001-06-07	121
2001-06-14	75
2001-06-21	101
2001-06-28	103
2001-07-05	83
2001-07-12	82
2001-07-19	63
2001-07-26	60
2001-08-02	57
2001-08-09	45
2001-08-16	75
2001-08-23	75
2001-08-30	67
2001-09-06	76
2001-09-13	68
2001-09-20	107
2001-09-27	113
2001-10-04	110
2001-10-11	168
2001-10-18	197
2001-10-25	283
2001-11-01	325
2001-11-08	380
2001-11-15	463
2001-11-22	467
2001-11-29	506
2001-12-06	570
2001-12-13	692
2001-12-20	956
2001-12-27	1617
2002-01-03	2858
2002-01-10	4293
2002-01-17	5402
2002-01-24	4744
2002-01-31	3362
2002-02-07	2082
2002-02-14	1343
2002-02-21	925
2002-02-28	819
2002-03-07	657
2002-03-14	464
2002-03-21	346
2002-03-28	116
2002-04-04	163
2002-04-11	89
2002-04-18	160
2002-04-25	155
2002-05-02	136
2002-05-09	126
2002-05-16	88
2002-05-23	103
2002-05-30	83
