# Supplementary material for: Accounting for non-stationarity in epidemiology by embedding time-varying parameters in stochastic models
Source: PLoS Comput Biol. 2018 Aug 15;14(8):e1006211. doi: 10.1371/journal.pcbi.1006211 (PMC6110518; doi:10.1371/journal.pcbi.1006211)
Supplement: S1 Code — (ZIP) [file pcbi.1006211.s001.zip › TimeVariableParameters_Code/SIRS_Flu/ssm_Flu/data/population.csv]

date	population
1998-01-01	5760000
1999-01-01	5890000
2000-01-01	6010000
2001-01-01	6130000
2002-01-01	6240000
2003-01-01	6350000
2004-01-01	6470000
2005-01-01	6600000
2006-01-01	6750000
2007-01-01	6920000
2008-01-01	7090000
2009-01-01	7260000
