# Supplementary material for: Accounting for non-stationarity in epidemiology by embedding time-varying parameters in stochastic models
Source: PLoS Comput Biol. 2018 Aug 15;14(8):e1006211. doi: 10.1371/journal.pcbi.1006211 (PMC6110518; doi:10.1371/journal.pcbi.1006211)
Supplement: S1 Code — (ZIP) [file pcbi.1006211.s001.zip › TimeVariableParameters_Code/SIRS_Flu/ssm_Flu/data/reporting.csv]

date	reporting
1998-01-01	0.15
1999-01-01	0.15
2000-01-01	0.15
2001-01-01	0.15
2002-01-01	0.15
2002-12-30	0.15
2002-12-31	0.15
2003-01-01	0.1
2003-01-02	0.1
2004-01-01	0.1
2005-01-01	0.1
2006-01-01	0.1
2007-01-01	0.1
2008-01-01	0.1
2009-01-01	0.1
